# Supplementary material for: Melatonin influence on miRNA expression in sperm, hypothalamus, pre-frontal cortex and cerebellum of Wistar rats
Source: PLoS One. 2025 Jan 27;20(1):e0312403. doi: 10.1371/journal.pone.0312403 (PMC11771911; doi:10.1371/journal.pone.0312403)
Supplement: S1 File — Details of qPCR results and statistical analysis. (XLSX) [file pone.0312403.s008.xlsx]

## Sheet: Hipothalamus
	dCq and statistics analyzes of the Hypothalamus
	miR-34a						miR-132						miR-195						miR-18a							miR-106b						miR-182a						miR-219
		Animal	GMN	miR-34a	∆Cq with GMN			Animal	GMN	miR-132	∆Cq with GMN			Animal	GMN	miR-195	∆Cq with GMN			Animal	GMN	miR-18a	∆Cq with GMN				Animal	GMN	miR-106b	∆Cq with GMN			Animal	GMN	miR-182a	∆Cq with GMN			Animal	GMN	miR-219	∆Cq with GMN
	Control	1	25.07	20.65	-4.42		Control	1	25.07	22.98	-2.09		Control	1	25.07	23.13	-1.94		Control	1	25.07	30.77	5.7			Control	1	25.07	24.6	-0.47		Control	1	25.07	30.07	4.9		Control	1	25.07	19.54	-5.53
		2		22.13	-2.94			2		22.97	-2.21			2		24.8	-0.27			2		31.62	6.55				2		25.29	0.22			2		29.01	3.87			2		19.35	-5.72
		3		17.99	-7.08			3		25.72	0.65			3		22.54	-2.53			3		30.22	5.15				3		23.99	-1.08			3		31.23	6.06			3		20.26	-4.81
		4		27.92				4		33.46				4						4							4						4						4		19.07	-6
		5		18.66	-6.41			5		24.35	-0.72			5		21.21	-3.86			5		29.75	4.68				5		24.09	-0.98			5						5		17.46
		Mean		21.47	-5.2125			Mean		25.896	-1.0925			Mean		22.92	-2.15			Mean		30.59	5.52				Mean		24.4925	-0.5775			Mean		30.1033	4.94333			Mean		19.136	-5.515
		SD						SD						SD						SD							SD						SD						SD
		Animal	GMN	miR-34a	∆Cq with GMN			Animal	GMN	miR-132	∆Cq with GMN			Animal	GMN	miR-195	∆Cq with GMN			Animal	GMN	miR-18a	∆Cq with GMN				Animal	GMN	miR-106b	∆Cq with GMN			Animal	GMN	miR-182a	∆Cq with GMN			Animal	GMN	miR-219	∆Cq with GMN
	PINX	1	24.62	21.76	-2.86		PINX	1	24.62	23.72	-0.9		PINX	1	24.62	24.1	-0.52		PINX	1	24.62	30.57	5.95			PINX	1	24.62	26.48	1.86		PINX	1	24.62	30.29	5.67		PINX	1	24.62	22.4	-2.22
		2		19.75	-4.87			2		23.2	-1.42			2		22.89	-1.73			2		21.25					2		24.67	0.05			2		28.6	3.98			2
		3		22.47	-2.15			3		27	2.38			3		25.54	0.92			3							3		24.86	0.24			3		29.65	5.03			3		20.05	-4.57
		4		21.16	-3.46			4		22.64	-1.98			4		20.79	-3.92			4		29.58	4.96				4		24.58	0.06			4		25.55	0.92			4		21.76	-2.86
		5		18.64	-5.98			5		26.15	1.53			5		25.43	0.81			5		31.25	6.63				5		25.74	1.12			5		25.69	1.07			5		18.23	-6.39
		Mean		20.756	-3.864			Mean		24.542	-0.078			Mean		23.75	-0.888			Mean		28.1625	5.84667				Mean		25.266	0.666			Mean		27.956	3.334			Mean		20.61	-4.01
		SD						SD						SD						SD							SD						SD						SD
		Animal	GMN	miR-34a	∆Cq with GMN			Animal	GMN	miR-132	∆Cq with GMN			Animal	GMN	miR-195	∆Cq with GMN			Animal	GMN	miR-18a	∆Cq with GMN				Animal	GMN	miR-106b	∆Cq with GMN			Animal	GMN	miR-182a	∆Cq with GMN			Animal	GMN	miR-219	∆Cq with GMN
	PINX MEL	1	25.14	19.51	-5.63		PINX MEL	1	25.14	21.11	-4.03		PINX MEL	1	25.14	20.16	-4.98		PINX MEL	1	25.14	28.43	3.29			PINX MEL	1	25.14	21.93	-3.21		PINX MEL	1	25.14	26.19	1.05		PINX MEL	1	25.14	19.9	-5.24
		2		22.04	-3.1			2		25.4	0.26			2		25.58	0.44			2		31.51	6.37				2		25.25	0.11			2						2		22.5	-2.64
		3		18.84	-6.3			3		21.65	-3.49			3		23.95	-1.19			3		30.05	4.91				3		23.25	-1.89			3		28.25	3.11			3
		4		24.51	-0.63			4		20.07	-4.44			4						4							4						4						4		18.78	-6.36
		5			outlyer			5		30.61	0.95			5		28.68	3.54			5		31.04	5.9				5		26.79	1.65			5		32.36	7.22			5		21.98	-3.16
		Mean		21.225	-3.915			Mean		23.768	-2.15			Mean		24.5925	-0.5475			Mean		30.2575	5.1175				Mean		24.305	-0.835			Mean		28.9333	3.79333			Mean		20.79	-4.35
		SD						SD						SD						SD							SD						SD						SD
							Shapiro_Wilk:
	Shapiro_Wilk:						Normality Data Controle ShapiroResult(statistic=0.9077145457267761, pvalue=0.4539788067340851)						Shapiro_Wilk:						Shapiro_Wilk:							Shapiro_Wilk:						Shapiro_Wilk:						Shapiro_Wilk:
	Normality Data Control ShapiroResult(statistic=0.9468931555747986, pvalue=0.7149851322174072)						Normality Data Pinx: ShapiroResult(statistic=0.88515305519104, pvalue=0.33331769704818726)						Normality Data Controle ShapiroResult(statistic=0.9355440735816956, pvalue=0.6346314549446106)						Normality Data Controle ShapiroResult(statistic=0.8040432333946228, pvalue=0.08738625049591064)							Normality Data Controle ShapiroResult(statistic=0.911474883556366, pvalue=0.4765040874481201)						Normality Data Controle ShapiroResult(statistic=0.8557377457618713, pvalue=0.21334563195705414)						Normality Data Controle ShapiroResult(statistic=0.7051044702529907, pvalue=0.010821089148521423)
	Normality Data Pinx: ShapiroResult(statistic=0.9569345712661743, pvalue=0.7864927649497986)						Normality Data Pinxmel ShapiroResult(statistic=0.820417046546936, pvalue=0.11763543635606766)						Normality Data Pinx: ShapiroResult(statistic=0.9060327410697937, pvalue=0.4441206157207489)						Normality Data Pinx: ShapiroResult(statistic=0.8045253753662109, pvalue=0.08817128092050552)							Normality Data Pinx: ShapiroResult(statistic=0.8313581347465515, pvalue=0.14241476356983185)						Normality Data Pinx: ShapiroResult(statistic=0.858482837677002, pvalue=0.22285225987434387)						Normality Data Pinx: ShapiroResult(statistic=0.9917938709259033, pvalue=0.9855837225914001)
	Normality Data Pinxmel ShapiroResult(statistic=0.8994903564453125, pvalue=0.4070751368999481)												Normality Data Pinxmel ShapiroResult(statistic=0.9656262397766113, pvalue=0.8465096354484558)						Normality Data Pinxmel ShapiroResult(statistic=0.8921616077423096, pvalue=0.3680897653102875)							Normality Data Pinxmel ShapiroResult(statistic=0.9586708545684814, pvalue=0.7986988425254822)						Normality Data Pinxmel ShapiroResult(statistic=0.8322498798370361, pvalue=0.1446126401424408)						Normality Data Pinxmel ShapiroResult(statistic=0.969443142414093, pvalue=0.8716675043106079)
							Teste F:
	Teste F:						(0.43294787008004515, 0.781300772147195)						Teste F:						Teste F:							Teste F:						Teste F:						Teste F:
	(3.380729529135741, 0.1325351836559272)						(0.24521664191565154, 0.8989331273957298)						(0.6389951993516777, 0.6625234280765848)						(0.620120158338259, 0.6726344257986485)							(0.5191099721866309, 0.7294896175561612)						(1.610087841280733, 0.3278859552038168)						(1.0743730497400796, 0.47312157209237415)
	(1.0031941454269808, 0.4988041064090494)						(0.566388378051877, 0.7023136329857627)						(0.27236241551367885, 0.8821517183400592)						(0.9923514760746025, 0.5028791931709511)							(0.0924137393878028, 0.979741409747636)						(0.8573757395522205, 0.5574778438618497)						(1.032754705804923, 0.48791595309216307)
	(0.29673895435327535, 0.8668699755734087)												(0.4262354643509322, 0.7854430061003234)						(1.6002567610990341, 0.3299415151448333)							(0.1780234330666607, 0.9383902210618948)						(0.5325024620210951, 0.7216942555224384)						(0.9612626694747924, 0.5148114887334153)
							NOVA:
	NOVA:						F_onewayResult(statistic=1.392081142381434, pvalue=0.28596122547116887)						NOVA:						NOVA:							NOVA:						NOVA:						NOVA:
	F_onewayResult(statistic=0.22943738305697145, pvalue=0.7983890166448441)												F_onewayResult(statistic=0.39342337270695943, pvalue=0.6831352820363435)						F_onewayResult(statistic=0.1334846141604061, pvalue=0.8763222147664197)							F_onewayResult(statistic=1.6938333128974061, pvalue=0.22493180269353188)						F_onewayResult(statistic=0.19573414439533127, pvalue=0.8248041879778001)						F_onewayResult(statistic=0.32866648641162766, pvalue=0.7261632156447237)
							Turkey:
	Turkey:						Multiple Comparison of Means - Tukey HSD, FWER=0.05						Turkey:						Turkey:							Turkey:						Turkey:						Turkey:
	Multiple Comparison of Means - Tukey HSD, FWER=0.05						======================================================						Multiple Comparison of Means - Tukey HSD, FWER=0.05						Multiple Comparison of Means - Tukey HSD, FWER=0.05							Multiple Comparison of Means - Tukey HSD, FWER=0.05						Multiple Comparison of Means - Tukey HSD, FWER=0.05						Multiple Comparison of Means - Tukey HSD, FWER=0.05
	======================================================						group1 group2 meandiff p-adj lower upper reject						======================================================						======================================================							======================================================						======================================================						======================================================
	group1 group2 meandiff p-adj lower upper reject						------------------------------------------------------						group1 group2 meandiff p-adj lower upper reject						group1 group2 meandiff p-adj lower upper reject							group1 group2 meandiff p-adj lower upper reject						group1 group2 meandiff p-adj lower upper reject						group1 group2 meandiff p-adj lower upper reject
	------------------------------------------------------						Controle Pinx 0.796 0.8039 -2.5464 4.1384 False						------------------------------------------------------						------------------------------------------------------							------------------------------------------------------						------------------------------------------------------						------------------------------------------------------
	Controle Pinx 0.306 0.9794 -3.8952 4.5072 False						Controle Pinxmel -1.276 0.5798 -4.6184 2.0664 False						Controle Pinx 0.832 0.8397 -3.0804 4.7444 False						Controle Pinx -0.908 0.8682 -5.6619 3.8459 False							Controle Pinx 1.128 0.35 -0.9539 3.2099 False						Controle Pinx 0.368 0.975 -4.2124 4.9484 False						Controle Pinx 1.204 0.726 -2.9515 5.3595 False
	Controle Pinxmel 1.038 0.7908 -3.1632 5.2392 False						Pinx Pinxmel -2.072 0.2621 -5.4144 1.2704 False						Controle Pinxmel 1.282 0.666 -2.6304 5.1944 False						Controle Pinxmel -0.322 0.9822 -5.0759 4.4319 False							Controle Pinxmel -0.206 0.9624 -2.2879 1.8759 False						Controle Pinxmel -0.69 0.9154 -5.2704 3.8904 False						Controle Pinxmel 0.932 0.8236 -3.2235 5.0875 False
	Pinx Pinxmel 0.732 0.8888 -3.4692 4.9332 False						------------------------------------------------------						Pinx Pinxmel 0.45 0.9496 -3.4624 4.3624 False						Pinx Pinxmel 0.586 0.9424 -4.1679 5.3399 False							Pinx Pinxmel -1.334 0.2417 -3.4159 0.7479 False						Pinx Pinxmel -1.058 0.8141 -5.6384 3.5224 False						Pinx Pinxmel -0.272 0.9834 -4.4275 3.8835 False
	------------------------------------------------------												------------------------------------------------------						------------------------------------------------------							------------------------------------------------------						------------------------------------------------------						------------------------------------------------------
							Mann-Whitney:
	Mann-Whitney:						Igualdades das medianas Controle-Pinx: MannwhitneyuResult(statistic=9.0, pvalue=0.5476190476190477)						Mann-Whitney:						Mann-Whitney:							Mann-Whitney:						Mann-Whitney:						Mann-Whitney:
	Igualdades das medianas Controle-Pinx: MannwhitneyuResult(statistic=10.0, pvalue=0.6904761904761905)						Igualdades das medianas controle-Pinxmel: MannwhitneyuResult(statistic=16.0, pvalue=0.5476190476190477)						Igualdades das medianas Controle-Pinx: MannwhitneyuResult(statistic=9.0, pvalue=0.5476190476190477)						Igualdades das medianas Controle-Pinx: MannwhitneyuResult(statistic=13.0, pvalue=1.0)							Igualdades das medianas Controle-Pinx: MannwhitneyuResult(statistic=2.0, pvalue=0.031746031746031744)						Igualdades das medianas Controle-Pinx: MannwhitneyuResult(statistic=10.0, pvalue=0.6751736149271245)						Igualdades das medianas Controle-Pinx: MannwhitneyuResult(statistic=8.5, pvalue=0.4633438825652173)
	Igualdades das medianas controle-Pinxmel: MannwhitneyuResult(statistic=9.5, pvalue=0.6004018480969686)						Igualdades das medianas Pinx-Pinxmel: MannwhitneyuResult(statistic=19.0, pvalue=0.2222222222222222)						Igualdades das medianas controle-Pinxmel: MannwhitneyuResult(statistic=7.5, pvalue=0.345741825860727)						Igualdades das medianas controle-Pinxmel: MannwhitneyuResult(statistic=13.5, pvalue=0.9165626446795413)							Igualdades das medianas controle-Pinxmel: MannwhitneyuResult(statistic=12.5, pvalue=1.0)						Igualdades das medianas controle-Pinxmel: MannwhitneyuResult(statistic=14.0, pvalue=0.8293569607326794)						Igualdades das medianas controle-Pinxmel: MannwhitneyuResult(statistic=9.5, pvalue=0.6004018480969686)
	Igualdades das medianas Pinx-Pinxmel: MannwhitneyuResult(statistic=11.0, pvalue=0.8412698412698413)												Igualdades das medianas Pinx-Pinxmel: MannwhitneyuResult(statistic=12.0, pvalue=1.0)						Igualdades das medianas Pinx-Pinxmel: MannwhitneyuResult(statistic=13.0, pvalue=1.0)							Igualdades das medianas Pinx-Pinxmel: MannwhitneyuResult(statistic=19.0, pvalue=0.2222222222222222)						Igualdades das medianas Pinx-Pinxmel: MannwhitneyuResult(statistic=17.0, pvalue=0.4019653583567354)						Igualdades das medianas Pinx-Pinxmel: MannwhitneyuResult(statistic=13.5, pvalue=0.9165626446795413)
							Teste T:
	Teste T:						Igualdades das médias Pinx-Pinxmel (Teste T): TtestResult(statistic=1.452223642131187, pvalue=0.18450345064538673, df=8.0)						Teste T:						Teste T:							Teste T:						Teste T:						Teste T:
	Igualdades das médias Pinx-Pinxmel (Teste T): TtestResult(statistic=-0.5054578481428504, pvalue=0.6268663110708532, df=8.0)												Igualdades das médias Pinx-Pinxmel (Teste T): TtestResult(statistic=-0.27342626941079046, pvalue=0.7914519218255046, df=8.0)						Igualdades das médias Pinx-Pinxmel (Teste T): TtestResult(statistic=-0.31561623597354527, pvalue=0.7603702590323089, df=8.0)							Igualdades das médias Pinx-Pinxmel (Teste T): TtestResult(statistic=1.449503445166614, pvalue=0.18523880067404105, df=8.0)						Igualdades das médias Pinx-Pinxmel (Teste T): TtestResult(statistic=0.6283285178982361, pvalue=0.5473035179135786, df=8.0)						Igualdades das médias Pinx-Pinxmel (Teste T): TtestResult(statistic=0.17616513803925588, pvalue=0.8645419840255781, df=8.0)
	addCódigo
													print("Igualdades das médias Pinx-Pinxmel (Teste T):", testT_pinx_pinxmel)						print("Igualdades das médias Pinx-Pinxmel (Teste T):", testT_pinx_pinxmel)							print("Igualdades das médias Pinx-Pinxmel (Teste T):", testT_pinx_pinxmel)						print("Igualdades das médias Pinx-Pinxmel (Teste T):", testT_pinx_pinxmel)						print("Igualdades das médias Pinx-Pinxmel (Teste T):", testT_pinx_pinxmel)

## Sheet: PFC
dCq and statistics analyzes of the Prefrontal Cortex
	miR-34a						miR-132						miR-195						miR-219
		Animal	GMN	miR-34a	∆Cq with GMN			Animal	GMN	miR-132	∆Cq with GMN			Animal	GMN	miR-195	∆Cq with GMN			Animal	GMN	miR-219	∆Cq with GMN
	Control	1	24.7	25.84	1.14		Control	1	24.7	26.07	1.3		Control	1	24.7	27.64	2.94		Control	1	24.7	24.76	0.06
		2		25.1	0.4			2		26.62	1.92			2		25.29	0.59			2		23.18	1.52
		3		20.33	-4.37			3		21.69	-3.01			3		24.17	-0.53			3		19.6	-5.1
		4		22	-2.7			4		22.75	-1.95			4		24.61	-0.09			4		20.3	-4.4
		5		23.62	-1.08			5		23.92	-0.78			5		24.99	0.29			5		25.6	0.9
		Mean		23.378	-1.322			Mean		24.21	-0.504			Mean		25.34	0.64			Mean		22.688	-1.404
		SD						SD						SD						SD
		Animal	GMN	miR-34a	∆Cq with GMN			Animal	GMN	miR-132	∆Cq with GMN			Animal	GMN	miR-195	∆Cq with GMN			Animal	GMN	miR-219	∆Cq with GMN
	PINX	1	24.16	21	-3.16		PINX	1	24.16	22.74	-1.42		PINX	1	24.16	23.63	-0.53		PINX	1	24.16
		2		22.22	-1.94			2		22.14	-2.02			2		23.54	-0.62			2		21.9	-2.26
		3		21.88	-2.28			3		21.48	-2.68			3		22.53	-1.63			3		23.32	-0.84
		4		22.44	-1.76			4		22.28	-1.88			4		23.58	-0.58			4		21.45	-2.71
		5		26.25	2.09			5		26.81	2.65			5		25.75	1.59			5		24.95	0.79
		Mean		22.758	-1.41			Mean		23.09	-1.07			Mean		23.806	-0.354			Mean		22.905	-1.255
		SD						SD						SD						SD
		Animal	GMN	miR-34a	∆Cq with GMN			Animal	GMN	miR-132	∆Cq with GMN			Animal	GMN	miR-195	∆Cq with GMN			Animal	GMN	miR-219	∆Cq with GMN
	PINX MEL	1	24.25	21.04	-3.21		PINX MEL	1	24.25	22.1	-2.15		PINX MEL	1	24.25	23.21	-1.04		PINX MEL	1	24.25	22.54	-1.71
		2		25.13	0.88			2		25.46	1.26			2		26.2	1.95			2		24.21	-1.04
		3		20.98	-3.27			3		21.46	-2.74			3		22.4	-1.85			3		18.98	-5.27
		4		22.69	-1.51			4		22.77	-1.48			4		25.11	0.86			4		21.26	-2.99
		5		24.9	0.65			5		25.94	1.69			5		25.22	0.97			5		24.61	0.36
		Mean		22.948	-1.292			Mean		23.546	-0.684			Mean		24.428	0.178			Mean		22.32	-2.13
		SD						SD						SD						SD
	Então, FC:
		PINX
	miR-34a	1.176
	miR-132	1.663
	miR-195	2.216
	Shapiro_Wilk:						Shapiro_Wilk:						Shapiro_Wilk:						Shapiro_Wilk:
	Normality Data Controle ShapiroResult(statistic=0.9594049453735352, pvalue=0.8038333654403687)						Normality Data Controle ShapiroResult(statistic=0.9382808804512024, pvalue=0.6538108587265015)						Normality Data Controle ShapiroResult(statistic=0.8341065645217896, pvalue=0.14927904307842255)						Normality Data Controle ShapiroResult(statistic=0.8347344994544983, pvalue=0.15088514983654022)
	Normality Data Pinx: ShapiroResult(statistic=0.7932615280151367, pvalue=0.071327805519104)						Normalidade Dados Pinx: ShapiroResult(statistic=0.7507067918777466, pvalue=0.030214659869670868)						Normality Data Pinx: ShapiroResult(statistic=0.8405650854110718, pvalue=0.1664898544549942)						Normality Data Pinx: ShapiroResult(statistic=0.9434185028076172, pvalue=0.6901971101760864)
	Normality Data Pinxmel ShapiroResult(statistic=0.844224214553833, pvalue=0.1769411265850067)						Normality Data Pinxmel ShapiroResult(statistic=0.8641273379325867, pvalue=0.24344946444034576)						Normality Data Pinxmel ShapiroResult(statistic=0.9222695231437683, pvalue=0.5446854829788208)						Normality Data Pinxmel ShapiroResult(statistic=0.9769846200942993, pvalue=0.9178813099861145)
	Teste F:						Teste F:						Teste F:						Teste F:
	(1.2307852945461608, 0.4226857670195645)						(0.9705006736014489, 0.5112270156943015)						(1.3159428213779558, 0.3983191038665166)						(4.420147071609322, 0.08955704387830865)
	(1.2571231572055002, 0.4149323331506334)						(1.070161681152785, 0.47459081898438815)						(0.7444336370702881, 0.6090918206968601)						(2.1271936489060663, 0.24137098369912702)
	(1.0213992341117881, 0.4920605362087934)						(1.1026903022967538, 0.4634009370062542)						(0.5657036346691519, 0.7027002783008045)						(0.4812495182726082, 0.7519203721923859)
	NOVA:						NOVA:						NOVA:						NOVA:
	F_onewayResult(statistic=0.004268182897916141, pvalue=0.9957424237836279)						F_onewayResult(statistic=0.09627999011395053, pvalue=0.9089041195325929)						F_onewayResult(statistic=0.653805228666056, pvalue=0.5376343376235301)						F_onewayResult(statistic=0.298269961234633, pvalue=0.747446085472071)
	Turkey:						Turkey:						Turkey:						Turkey:
	Multiple Comparison of Means - Tukey HSD, FWER=0.05						Multiple Comparison of Means - Tukey HSD, FWER=0.05						Multiple Comparison of Means - Tukey HSD, FWER=0.05						Multiple Comparison of Means - Tukey HSD, FWER=0.05
	======================================================						======================================================						====================================================						======================================================
	group1 group2 meandiff p-adj lower upper reject						group1 group2 meandiff p-adj lower upper reject						group1 group2 meandiff p-adj lower upper reject						group1 group2 meandiff p-adj lower upper reject
	------------------------------------------------------						------------------------------------------------------						----------------------------------------------------						------------------------------------------------------
	Controle Pinx -0.088 0.9976 -3.6298 3.4538 False						Controle Pinx -0.566 0.9041 -4.0822 2.9502 False						Controle Pinx -0.994 0.5077 -3.315 1.327 False						Controle Pinx 0.4 0.9606 -3.5434 4.3434 False
	Controle Pinxmel 0.03 0.9997 -3.5118 3.5718 False						Controle Pinxmel -0.18 0.9898 -3.6962 3.3362 False						Controle Pinxmel -0.462 0.8578 -2.783 1.859 False						Controle Pinxmel -0.726 0.8768 -4.6694 3.2174 False
	Pinx Pinxmel 0.118 0.9957 -3.4238 3.6598 False						Pinx Pinxmel 0.386 0.954 -3.1302 3.9022 False						Pinx Pinxmel 0.532 0.8167 -1.789 2.853 False						Pinx Pinxmel -1.126 0.7325 -5.0694 2.8174 False
	------------------------------------------------------						------------------------------------------------------						----------------------------------------------------						------------------------------------------------------
	Mann-Whitney:						Mann-Whitney:						Mann-Whitney:						Mann-Whitney:
	Igualdades das medianas Controle-Pinx: MannwhitneyuResult(statistic=13.0, pvalue=1.0)						Igualdades das medianas Controle-Pinx: MannwhitneyuResult(statistic=14.0, pvalue=0.8412698412698413)						Igualdades das medianas Controle-Pinx: MannwhitneyuResult(statistic=20.5, pvalue=0.11607394330990008)						Igualdades das medianas Controle-Pinx: MannwhitneyuResult(statistic=14.0, pvalue=0.8412698412698413)
	Igualdades das medianas controle-Pinxmel: MannwhitneyuResult(statistic=13.0, pvalue=1.0)						Igualdades das medianas controle-Pinxmel: MannwhitneyuResult(statistic=14.0, pvalue=0.8412698412698413)						Igualdades das medianas controle-Pinxmel: MannwhitneyuResult(statistic=13.0, pvalue=1.0)						Igualdades das medianas controle-Pinxmel: MannwhitneyuResult(statistic=16.0, pvalue=0.5476190476190477)
	Igualdades das medianas Pinx-Pinxmel: MannwhitneyuResult(statistic=13.0, pvalue=1.0)						Igualdades das medianas Pinx-Pinxmel: MannwhitneyuResult(statistic=13.0, pvalue=1.0)						Igualdades das medianas Pinx-Pinxmel: MannwhitneyuResult(statistic=11.0, pvalue=0.8412698412698413)						Igualdades das medianas Pinx-Pinxmel: MannwhitneyuResult(statistic=17.0, pvalue=0.42063492063492064)
	Teste T:						Teste T:						Teste T:						Teste T:
	Igualdades das médias Pinx-Pinxmel (Teste T): TtestResult(statistic=-0.09242405267860977, pvalue=0.9286337050970533, df=8.0)						Igualdades das médias Pinx-Pinxmel (Teste T): TtestResult(statistic=-0.2937399490273052, pvalue=0.7764330730339949, df=8.0)						Igualdades das médias Pinx-Pinxmel (Teste T): TtestResult(statistic=-0.6064908490053412, pvalue=0.5610007548520975, df=8.0)						Igualdades das médias Pinx-Pinxmel (Teste T): TtestResult(statistic=0.9708137564205511, pvalue=0.36007380483411194, df=8.0)
													Produtos pagos do Colab - Cancelar contratos

## Sheet: Cerebellum
	dCq and statistics analyzes of Cerebellum
	miR-34a						miR-132						miR-195						miR-219
		Animal	GMN	miR-34a	∆Cq with GMN			Animal	GMN	miR-132	∆Cq with GMN			Animal	GMN	miR-195	∆Cq with GMN			Animal	GMN	miR-219	∆Cq with GMN
	Control	1	24.16	18.48	-5.68		Control	1	24.16	28.31	4.15		Control	1	24.16	20.85	-3.31		Control	1	24.16	20.95	-3.21
		2		19.58	-4.6			2		28.02	3.86			2		19.1	-5.06			2		22.96	-1.2
		3		23.11	-1.05			3		29.29	5.13			3		23.4	-0.76			3		24.04	-0.12
		4		20.26	-3.9			4		28.85	4.69			4		20.09	-4.07			4		22.77	-1.49
		5		23.51	-1.09			5		29.68	5.52			5		21.9	-2.26			5		26.37	2.21
		Mean		20.988	-3.264			Mean		28.83	4.67			Mean		21.068	-3.092			Mean		23.418	-0.762
		SD		2.21731				SD						SD		1.65888				SD
		Animal	GMN	miR-34a	∆Cq with GMN			Animal	GMN	miR-132	∆Cq with GMN			Animal	GMN	miR-195	∆Cq with GMN			Animal	GMN	miR-219	∆Cq with GMN
	PINX	1	23.89	20.57	-3.32		PINX	1	23.89	27.73	3.84		PINX	1	23.89	20.3	-3.59		PINX	1	23.89	22.45	-1.49
		2		19.25	-4.64			2		26.47	2.25			2		19.65	-4.24			2		18.39	-5.5
		3		18.17	-5.72			3		27.43	3.54			3		21.8	-2.09			3		20.88	-3.01
		4		24.51	0.62			4		32.91	9.02			4		23.09	0.8			4		26.81	2.92
		5		19.16	-4.73			5		29.22	5.33			5		19.45	-4.44			5		25.65	1.76
		Mean		20.332	-3.558			Mean		28.752	4.796			Mean		20.858	-2.712			Mean		22.836	-1.064
		SD		2.48651				SD		2.52526				SD		1.55099				SD
		Animal	GMN	miR-34a	∆Cq with GMN			Animal	GMN	miR-132	∆Cq with GMN			Animal	GMN	miR-195	∆Cq with GMN			Animal	GMN	miR-219	∆Cq with GMN
	PINX MEL	1	24.87	28.07	3.2		PINX MEL	1	24.87	29.14	4.27		PINX MEL	1	24.87	29.5	4.63		PINX MEL	1	24.87	23.88	-0.99
		2		20.35	-4.52			2		27.27	2.4			2		21.79	-3.08			2		20.73	-4.14
		3		26.16	1.29			3		31.29	6.42			3		24.07	-0.8			3		27.46	2.59
		4		20.01	-4.87			4		27.3	2.41			4		19.32	-5.55			4		21.25	-3.62
		5		20.39	-4.48			5		30.58	5.69			5		20.36	-4.51			5		24.04	-0.76
		Mean		22.996	-3.145			Mean		29.116	4.238			Mean		23.008	-1.862			Mean		23.472	-1.384
		SD		3.82312				SD		1.84226				SD		4.04261				SD
	Então, FC:
		PINX
	miR-34a	2.77
	miR-132	1.85
	miR-195	2.034
	Shapiro_Wilk:						Shapiro_Wilk:						Shapiro_Wilk:						Shapiro_Wilk:
	Normality Data Controle ShapiroResult(statistic=0.8723734617233276, pvalue=0.2761676609516144)						Normality Data Controle ShapiroResult(statistic=0.9646185636520386, pvalue=0.8397195935249329)						Normality Data Control ShapiroResult(statistic=0.9862180352210999, pvalue=0.9648534655570984)						Normality Data Controle ShapiroResult(statistic=0.9692390561103821, pvalue=0.8703473806381226)
	Normality DataPinx: ShapiroResult(statistic=0.8386318683624268, pvalue=0.1611756980419159)						Normality Data Pinx: ShapiroResult(statistic=0.8974270224571228, pvalue=0.39582836627960205)						Normalitye DataPinx: ShapiroResult(statistic=0.8511850833892822, pvalue=0.19829359650611877)						Normality Data Pinx: ShapiroResult(statistic=0.9586410522460938, pvalue=0.7984896898269653)
	Normality Data Pinxmel ShapiroResult(statistic=0.7821958065032959, pvalue=0.05755921080708504)						Normality Data Pinxmel ShapiroResult(statistic=0.882682740688324, pvalue=0.3216451406478882)						Normality Data Pinxmel ShapiroResult(statistic=0.8979282975196838, pvalue=0.3985414505004883)						Normality Data Pinxmel ShapiroResult(statistic=0.921447217464447, pvalue=0.5393186807632446)
	Teste F:						Teste F:						Teste F:						Teste F:
	(0.7138654184566016, 0.6240512004428371)						(0.06866925550866905, 0.9881438191854414)						(0.5851096175558187, 0.6918238612041885)						(0.33603347979480236, 0.8420413275115401)
	(0.301658165444737, 0.8637704140367898)						(0.13693610433339112, 0.9599748069216488)						(0.1683855820376964, 0.9436765478055158)						(0.5516104369754173, 0.7107041547646045)
	(0.4225700778403456, 0.7877103488583619)						(1.9941399294201438, 0.2601295420679717)						(0.28778467655529977, 0.8725003657003348)						(1.6415341629419076, 0.32143304414482654)
	NOVA:						NOVA:						NOVA:						NOVA:
	F_onewayResult(statistic=0.47984229957847724, pvalue=0.6302616514026697)						F_onewayResult(statistic=0.12076085372789186, pvalue=0.8873093013492022)						F_onewayResult(statistic=0.2500030465116181, pvalue=0.7827555004064334)						F_onewayResult(statistic=0.06283308719139712, pvalue=0.9394070820963608)
	Turkey:						Turkey:						Turkey:						Turkey:
	Multiple Comparison of Means - Tukey HSD, FWER=0.05						Multiple Comparison of Means - Tukey HSD, FWER=0.05						Multiple Comparison of Means - Tukey HSD, FWER=0.05						Multiple Comparison of Means - Tukey HSD, FWER=0.05
	====================================================						======================================================						======================================================						======================================================
	group1 group2 meandiff p-adj lower upper reject						group1 group2 meandiff p-adj lower upper reject						group1 group2 meandiff p-adj lower upper reject						group1 group2 meandiff p-adj lower upper reject
	----------------------------------------------------						------------------------------------------------------						------------------------------------------------------						------------------------------------------------------
	Controle Pinx -0.294 0.9859 -5.187 4.599 False						Controle Pinx 0.126 0.9939 -3.0513 3.3033 False						Controle Pinx 0.38 0.9753 -4.3723 5.1323 False						Controle Pinx -0.302 0.9838 -4.9837 4.3797 False
	Controle Pinxmel 1.388 0.7354 -3.505 6.281 False						Controle Pinxmel -0.432 0.9305 -3.6093 2.7453 False						Controle Pinxmel 1.23 0.7734 -3.5223 5.9823 False						Controle Pinxmel -0.622 0.9335 -5.3037 4.0597 False
	Pinx Pinxmel 1.682 0.6403 -3.211 6.575 False						Pinx Pinxmel -0.558 0.8871 -3.7353 2.6193 False						Pinx Pinxmel 0.85 0.8832 -3.9023 5.6023 False						Pinx Pinxmel -0.32 0.9819 -5.0017 4.3617 False
	----------------------------------------------------						------------------------------------------------------						------------------------------------------------------						------------------------------------------------------
	Mann-Whitney:						Mann-Whitney:						Mann-Whitney:						Mann-Whitney:
	Igualdades das medianas Controle-Pinx: MannwhitneyuResult(statistic=15.0, pvalue=0.6904761904761905)						Igualdades das medianas Controle-Pinx: MannwhitneyuResult(statistic=16.0, pvalue=0.5476190476190477)						Igualdades das medianas Controle-Pinx: MannwhitneyuResult(statistic=12.0, pvalue=1.0)						Igualdades das medianas Controle-Pinx: MannwhitneyuResult(statistic=13.5, pvalue=0.9165626446795413)
	Igualdades das medianas controle-Pinxmel: MannwhitneyuResult(statistic=10.0, pvalue=0.6904761904761905)						Igualdades das medianas controle-Pinxmel: MannwhitneyuResult(statistic=13.0, pvalue=1.0)						Igualdades das medianas controle-Pinxmel: MannwhitneyuResult(statistic=12.0, pvalue=1.0)						Igualdades das medianas controle-Pinxmel: MannwhitneyuResult(statistic=14.0, pvalue=0.8412698412698413)
	Igualdades das medianas Pinx-Pinxmel: MannwhitneyuResult(statistic=8.0, pvalue=0.42063492063492064)						Igualdades das medianas Pinx-Pinxmel: MannwhitneyuResult(statistic=12.0, pvalue=1.0)						Igualdades das medianas Pinx-Pinxmel: MannwhitneyuResult(statistic=13.0, pvalue=1.0)						Igualdades das medianas Pinx-Pinxmel: MannwhitneyuResult(statistic=13.0, pvalue=1.0)
	Teste T:						Teste T:						Teste T:						Teste T:
	Igualdades das médias Pinx-Pinxmel (Teste T): TtestResult(statistic=-0.8243919458507518, pvalue=0.4336065116202761, df=8.0)						Igualdades das médias Pinx-Pinxmel (Teste T): TtestResult(statistic=0.39120009176399967, pvalue=0.7058621087000906, df=8.0)						Igualdades das médias Pinx-Pinxmel (Teste T): TtestResult(statistic=-0.4143055925369639, pvalue=0.689536094568663, df=8.0)						Igualdades das médias Pinx-Pinxmel (Teste T): TtestResult(statistic=0.16369813413223766, pvalue=0.8740288008319033, df=8.0)
	Produtos pagos do Colab - Cancelar contratos																		Produtos pagos do Colab - Cancelar contratos

## Sheet: Sperm
∆Cq + Expression																	∆Cq + Expression								∆Cq + Expression								∆Cq + Expression																∆Cq + Expression
								∆Cq + Expression																																	∆Cq + Expression
																									miR-132																								miR-219
																	miR-34a										Animal	Norm	µ - miR-132	∆Cq with GMN	2ˆ-(∆Cq)		miR-182
Let-7G								miR-18a																		Control	1	28.13	30.08	1.95	0.258816				Animal	Norm	µ - miR-182	∆Cq with GMN	2ˆ-(∆Cq)		miR-195
		Animal	Norm	µ - Let7-g	∆Cq with GMN	2ˆ-(∆Cq)				Animal	Norm	µ - miR-18a	∆Cq with GMN	2ˆ-(∆Cq)					Animal	Norm	µ - miR-34a	∆Cq with GMN	2ˆ-(∆Cq)				2	28.13	29.185	1.055	0.481297			Control	1	28.13	33.765	5.635	0.0201232				Animal	Norm	µ - miR-195	∆Cq with GMN	2ˆ-(∆Cq)
	Control	1	28.13	26.8	-1.33	2.51403			Control	1	28.13	29.24	1.11	0.463294				Control	1	28.13	27.205	-0.925	1.89868				3	28.13	29.36	1.23	0.426317				2	28.13	35.93	7.8	0.0044871			Control	1	28.13	25.125	-3.005	8.02777
		2	28.13	26.78	-1.35	2.54912				2	28.13	30.36	2.23	0.213159					2	28.13	25.95	-2.18	4.53154				4	28.13	30.58	2.45	0.183011				3	28.13	29.595	1.465	0.362236				2	28.13	26.27	-1.86	3.63008
		3	28.13	26.38	-1.75	3.36359				3	28.13	30.285	2.155	0.224533					3	28.13	27.47	-0.66	1.58008				5	28.13	32.745	4.615	0.0408081				4	28.13	28.075	-0.055	1.03886				3	28.13	25.01	-3.12	8.69388
		4	28.13	25.735	-2.395	5.25977				4	28.13	29.385	1.255	0.418994					4	28.13	25.665	-2.465	5.52127				Mean		30.39	2.26	0.27805				5	28.13	32.125	3.995	0.062717				4	28.13	23.635	-4.495	22.5491
		5	28.13	27.785	-0.345	1.27015				5	28.13	30.525	2.395	0.190122					5	28.13	28.735	0.605	0.657471				SD		1.43101						Mean		31.898	3.768	0.297684				5	28.13	26.465	-1.665	3.17114
		Mean		26.696	-1.434	2.99133				Mean		29.959	1.829	0.30202					Mean		27.005	-1.125	2.83781												SD		3.15093						Mean		25.301	-2.829	9.2144
		SD		0.746185						SD		0.598722							SD		1.24074																						SD		1.13854
																											Animal	Norm	µ - miR-132	∆Cq with GMN	2ˆ-(∆Cq)
																										PINX	1	28.13	28.845	0.715	0.609205				Animal	Norm	µ - miR-182	∆Cq with GMN	2ˆ-(∆Cq)
		Animal	Norm	µ - Let7-g	∆Cq	2ˆ-(∆Cq)				Animal	Norm	µ - miR-18a	∆Cq	2ˆ-(∆Cq)					Animal	Norm	µ - miR-34a	∆Cq	2ˆ-(∆Cq)				2	28.13	27.165	-0.965	1.95206			PINX	1	28.13	25.12	-3.01	8.05564				Animal	Norm	µ - miR-195	∆Cq with GMN	2ˆ-(∆Cq)
	PINX	1	28.13	22.26	-5.87	58.4852			PINX	1	28.13	27.57	-0.56	1.47427				PINX	1	28.13	22.925	-5.205	36.886				3	28.13	27.07	-1.06	2.08493				2	28.13	26.715	-1.415	2.6666			PINX	1	28.13	20.37	-7.76	216.767
		2	28.13	22.69	-5.44	43.4113				2	28.13	25.415	-2.715	6.56593					2	28.13	23.69	-4.44	21.7057				4	28.13	29.645	1.515	0.349896				3	28.13	23.925	-4.205	18.443				2	28.13	22.135	-5.995	63.7786
		3	28.13	21.44	-6.69	103.25				3	28.13	26	-2.13	4.37717					3	28.13	22.165	-5.965	62.466				5	28.13	28.36	0.23	0.852635				4	28.13	30.09	1.96	0.257028				3	28.13	20.425	-7.705	208.659
		4	28.13	23.475	-4.655	25.1939				4	28.13	28.425	0.295	0.815072					4	28.13	24.86	-3.27	9.64646				Mean		28.217		1.16975				5	28.13	29.865	1.735	0.300409				4	28.13	22.285	-5.845	57.4805
		5	28.13	23.755	-4.375	20.7494				5	28.13	28.065	-0.065	1.04608					5	28.13	25.205	-2.925	7.59474				SD		1.10412						Mean		27.143		5.94453				5	28.13	22.84	-5.29	39.1245
		Mean		22.724		50.218				Mean		27.095		2.85571					Mean		23.769		27.6598												SD		2.77152						Mean		21.611		117.162
		SD		0.934354						SD		1.31879							SD		1.27904																						SD		1.13864
																											Animal	Norm	µ - miR-132	∆Cq with GMN	2ˆ-(∆Cq)
																										PINX MEL	1	28.13	34.88	6.75	0.00929068				Animal	Norm	µ - miR-182	∆Cq with GMN	2ˆ-(∆Cq)
		Animal	Norm	µ - Let7-g	∆Cq	2ˆ-(∆Cq)				Animal	Norm	µ - miR-18a	∆Cq	2ˆ-(∆Cq)					Animal	Norm	µ - miR-34a	∆Cq	2ˆ-(∆Cq)				2	28.13	35.87	7.74	0.00467765			PINX MEL	1	28.13							Animal	Norm	µ - miR-195	∆Cq with GMN	2ˆ-(∆Cq)
	PINX MEL	1	28.13	24.885	-3.245	9.48074			PINX MEL	1	28.13	37.105	8.975	0.00198727				PINX MEL	1	28.13	26.44	-1.69	3.22657				3	28.13	31.94	3.81	0.0712977				2	28.13	34.335	6.205	0.0135553			PINX MEL	1	28.13	29.995	1.865	0.274523
		2	28.13	29.63	1.5	0.353553				2	28.13	34.045	5.915	0.0165732					2	28.13	30.765	2.635	0.160985				4	28.13	29.19	1.06	0.479632				3	28.13	30.515	2.385	0.191445				2	28.13	27.325	-0.805	1.74715
		3	28.13	28.85	0.72	0.607097				3	28.13	31.55	3.42	0.0934281					3	28.13	27.63	-0.5	1.41421				5	28.13	33.09	4.96	0.0321286				4	28.13	27.645	-0.485	1.39959				3	28.13	25.115	-3.015	8.08361
		4	28.13	23.205	-4.925	30.3789				4	28.13	29.995	1.865	0.274523					4	28.13	24.575	-3.555	11.7533				Mean		32.994		0.119405				5	28.13	35.065	6.935	0.00817254				4	28.13	21.095	-7.035	131.143
		5	28.13	33.975	5.845	0.0173972				5	28.13								5	28.13	33.095	4.965	0.0320174				SD		2.61815						Mean		31.89		0.40319				5	28.13	32.055	3.925	0.0658351
		Mean		28.109		8.16755				Mean		33.1737		0.0966279					Mean		28.501		3.31743												SD		3.46262						Mean		27.117		28.2629
		SD		4.23426						SD		3.1067							SD		3.41505																						SD		4.27149
																										Teste Estatísticos
																																		Teste Estatísticos								Teste Estatísticos
Teste Estatísticos
										Teste Estatísticos								Teste Estatísticos								Teste estatistico usando os valores de ∆Cq								Teste estatistico usando os valores de ∆Cq
Teste estatistico usando os valores de ∆Cq		Teste estatistico usando os valores de Expressão Relativa																								Shapiro_Wilk:								Shapiro_Wilk:								Teste estatistico usando os valores de ∆Cq
Shapiro_Wilk:																										Normalidade Dados Controle: pvalue=0.24366281926631927								Normalidade Dados Controle: pvalue=0.9148030877113342								Shapiro_Wilk:
Normalidade Dados Controle: pvalue=0.8231117129325867		Shapiro_Wilk:								Teste estatistico usando os valores de ∆Cq	Teste estatistico usando os valores de Expressão Relativa							Teste estatistico usando os valores de ∆Cq								Normalidade Dados Pinx: pvalue=0.5235726237297058								Normalidade Dados Pinx: pvalue=0.38069310784339905								Normalidade Dados Controle: pvalue=0.535112202167511
Normalidade Dados Pinx: pvalue=0.8148300647735596		Normalidade Dados Pinx: pvalue=0.3769627511501312								Shapiro_Wilk:								Shapiro_Wilk:								Normalidade Dados Pinxmel: pvalue=0.8561817407608032								Normalidade Dados Pinxmel: pvalue=0.284188449382782								Normalidade Dados Pinx: pvalue=0.17271466553211212
Normalidade Dados Pinxmel: pvalue=0.8176119923591614		Normalidade Dados Pinxmel: pvalue=0.022473884746432304								Normalidade Dados Controle: pvalue=0.13360720872879028	Shapiro_Wilk:							Normalidade Dados Controle: pvalue=0.6738187670707703																								Normalidade Dados Pinxmel: pvalue=0.9409237504005432
										Normalidade Dados Pinx: pvalue=0.3970698416233063	Normalidade Dados Pinx: pvalue=0.16960951685905457							Normalidade Dados Pinx: pvalue=0.7057947516441345								Teste F:								Teste F:
Teste F:		Mann-Whitney:								Normalidade Dados Pinxmel: pvalue=0.921209990978241	Normalidade Dados Pinxmel: pvalue=0.2307388335466385							Normalidade Dados Pinxmel: pvalue=0.8366367816925049								Controle: Valor de p= 0.31382872992621613								Controle: Valor de p= 0.4048186486241365								Teste F:
Controle: Valor de P = 0.6631697706457595		Igualdades das medianas Pinx-Pinxmel: pvalue=0.031746031746031744																								Pinx: Valor de p= 0.8656091156407641								Pinx: Valor de p= 0.5650650950953403								Controle: Valor de p= 0.500065085082914
Pinx: Valor de p= 0.9973329940375991										Teste F:	Mann-Whitney: ATENÇÃO teste não aplicável							Teste F:								Pinxmel: Valor de p= 0.9384889217596046								Pinxmel: Valor de p=0.6567745386206139								Pinx: Valor de p= 0.9873836246238148
Pinxmel: Valor de p= 0.9937323637325206										Controle: Valor de p= 0.922372999638959	Igualdades das medianas Pinx-Pinxmel: pvalue=0.015873015873015872							Controle: 0.5227867108027657																								Pinxmel: Valor de p= 0.9873796297109974
										Pinx: Valor de p= 0.9976494135035252								Pinx: 0.9623800219217437								NOVA:								NOVA:
NOVA:										Pinx Mel: Valor de p= 0.9579141760472609								Pinxmel: 0.9583238950294349								pvalue=0.005066876891577471								pvalue=0.07093537927163321								NOVA:
pvalue=0.015315353179048327																																										pvalue=0.01850653396707363
										NOVA:								NOVA:								Turkey:								Turkey:
Turkey:										pvalue=0.011013746930777136)								pvalue=0.016312908729722336								group1 group2 p-adj reject								group1 group2 p-adj reject								Turkey:
group1 group2 pvalue reject																																										group1 group2 p-adj reject
										Turkey:								Turkey:								Controle - Pinx: 0.1895 - False								Controle - Pinx: 0.0796 - False
Controle - Pinx: 0.0703 - False										group1 group2 pvalue reject	Teste T: Igualdades das médias Pinx-Pinxmel (Teste T): pvalue=0.03923028025315025							group1 group2 meandiff p-adj lower upper reject								Controle - Pinxmel: 0.1041 - False								Controle - Pinxmel: 0.9226 - False								Controle - Pinx: 0.109 - False
Controle - Pinxmel: 0.6628 - False																										Pinx - Pinxmel: 0.0038 - True								Pinx - Pinxmel: 0.1505 - False								Controle - Pinxmel: 0.5382 - False
Pinx - Pinxmel: 0.0147 - True										Controle - Pinx: 0.1392 - False								Controle - Pinx: 0.0943 - False																								Pinx - Pinxmel: 0.0161 - True
------------------------------------------------------										Controle - Pinxmel: 0.2869 - False								Controle - Pinxmel: 0.5533 - False								------------------------------------------------------
										Pinx - Pinxmel: 0.0085 - True								Pinx - Pinxmel: 0.0144 - True																								----------------------------------------------------
																		------------------------------------------------------
[truncated: 6 more columns]
